# Supplementary material for: An Exploratory Analysis of Firefighter Reproduction through Survey Data and Biomonitoring
Source: Int J Environ Res Public Health. 2023 Apr 11;20(8):5472. doi: 10.3390/ijerph20085472 (PMC10138572; doi:10.3390/ijerph20085472)
Supplement: Supplementary file 1 [file ijerph-20-05472-s001.zip]

Archive with 1 entries (1 files):
- ijerph-2297548-supplementary.pdf
